# Supplementary material for: Psychological impact during COVID-19 pandemic: A web-based cross-sectional study among students studying at College of Science and Technology (CST), Phuentsholing, Bhutan
Source: PLoS One. 2022 Feb 17;17(2):e0263999. doi: 10.1371/journal.pone.0263999 (PMC8853568; doi:10.1371/journal.pone.0263999)
Supplement: S1 Dataset — (XLSX) [file pone.0263999.s001.xlsx]

## Sheet: Data
Dataset on psychological impact (Depression and Anxiety) among students studying at College of Science and Tech0logy (CST) during COVID-19 pandemic: A web-based study
Age	Sex	Govt. scholarship	Final year	Academically lagging	Place of residence	Living with family members during national lockdown	Average monthly family income (In Ngultrum):	Residing in Phuentsholing district during national lock-down?	Have you ever experienced staying at centralized quarantine in Bhutan?	Ever been tested as COVID-19 positive?	Any of your family members or friends tested as COVID-19 positive?	Doing any sort of physical exercise at home during quarantine?	Are any of your family member a front line worker (medical staff, police, de-suung, media and essential material delivery services) for COVID-19?	1. Little interest or pleasure in doing things	2. Feeling down, depressed, or hopeless	3. Trouble falling/staying asleep, sleeping too much	4. Feeling tired or having little energy	5. Poor appetite or overeating	6. Feeling bad about yourself or that you are a failure or have let yourself or your family down	7. Trouble concentrating on things, such as reading the newspaper or watching television.	8. Moving or speaking so slowly that other people could have 0ticed. Or the opposite; being so fidgety or restless that you have been moving around a lot more than usual.	9. Thoughts that you would be better off dead or of hurting yourself in some way.	Total (PHQ-9)	1. Feeling nervous, anxious, or on edge	2. 0t being able to stop or control worrying	3. Worrying too much about different things	4. Trouble relaxing	5. Being so restless that it's hard to sit still	6. Becoming easily an0yed or irritable	7. Feeling afraid as if something awful might happen	Total (GAD-7)
21	1	1	1	1	3	0	0	1	0	0	0	0	1	1	1	3	3	3	1	1	0	0	13	1	1	1	1	1	1	0	6
22	1	1	0	1	2	1	12000	0	0	0	1	0	0	3	0	1	1	3	0	0	0	0	8	1	1	1	1	0	1	1	6
19	0	1	0	0	2	1	70000	1	0	0	0	1	0	2	2	1	1	3	3	1	2	0	15	3	3	2	1	0	3	1	13
19	0	0	0	1	2	1	65000	0	0	0	0	0	0	1	1	2	1	2	1	0	0	0	8	1	2	1	1	0	2	0	7
23	0	1	0	1	3	1	30000	0	0	0	0	0	1	1	2	3	1	0	3	2	0	1	13	1	2	2	1	1	2	2	11
25	1	0	1	1	3	0	10000	1	0	0	0	0	1	1	2	2	3	3	2	1	0	0	14	0	3	3	3	3	3	3	18
22	0	1	0	1	2	1	19000	0	0	0	0	0	0	2	0	1	3	3	0	0	0	0	9	1	2	0	0	0	2	2	7
22	1	1	0	0	3	1	3000	0	0	0	0	1	0	2	0	2	2	0	2	0	0	0	8	1	1	2	2	2	1	1	10
22	1	1	0	1	3	1	30000	0	0	0	0	1	1	1	0	0	1	1	0	0	0	0	3	0	0	1	0	0	0	0	1
24	1	1	1	1	3	0	15000	1	0	0	0	0	1	1	0	1	1	1	1	1	1	2	9	1	1	2	1	2	3	1	11
26	0	0	1	0	2	0	10000	1	0	0	0	1	0	2	2	3	2	2	0	0	0	2	13	0	2	2	0	0	2	2	8
23	1	1	0	1	3	0	5000	0	0	0	0	0	0	2	2	1	1	3	3	2	3	1	18	1	1	2	1	3	1	1	10
22	1	0	0	1	2	1	20000	0	0	0	1	0	1	1	3	3	2	2	2	2	2	2	19	1	1	1	1	1	1	1	7
21	1	1	1	1	3	0	40000	1	0	0	0	0	0	3	3	3	3	2	3	3	2	2	24	3	2	2	3	2	2	3	17
20	1	0	0	1	2	1	25000	1	0	0	0	1	0	1	1	2	3	2	3	3	2	1	18	2	2	2	2	1	1	1	11
24	1	1	0	0	2	1	0	0	0	0	0	1	1	2	1	3	3	3	2	3	1	2	20	3	3	3	3	2	2	3	19
23	1	1	1	1	3	1	0	1	0	0	0	0	1	0	1	3	1	0	0	0	0	0	5	1	3	1	0	0	0	0	5
20	1	1	0	1	2	1	30000	0	0	1	0	0	1	3	3	3	3	3	2	3	0	0	20	2	2	3	3	3	1	3	17
20	1	1	0	0	2	1	25000	0	0	0	0	1	0	2	0	0	0	2	0	0	0	0	4	1	1	1	1	0	0	0	4
21	1	1	0	1	3	1	5000	0	0	0	0	1	0	0	0	0	0	0	0	0	0	0	0	0	1	1	3	1	1	1	8
20	1	1	0	0	2	1	25000	0	0	0	0	1	0	2	0	0	0	2	0	0	0	0	4	1	1	1	1	0	0	0	4
25	1	1	0	1	3	0	0	0	0	0	0	1	1	0	0	1	1	1	0	0	0	0	3	0	0	0	0	0	0	0	0
21	1	1	0	1	3	1	10000	0	0	0	0	1	1	0	3	1	1	1	1	3	0	0	10	1	1	1	1	1	1	3	9
19	0	0	0	0	2	1	18000	0	0	0	0	0	1	1	1	1	1	1	0	1	0	0	6	1	2	2	1	0	1	1	8
18	1	1	0	1	3	0	9000	0	0	0	0	0	1	2	1	1	0	1	0	0	0	0	5	0	1	1	1	0	1	1	5
22	0	1	1	0	2	0	60000	1	0	0	0	1	0	1	2	3	2	1	0	1	1	1	12	2	1	1	1	0	0	0	5
21	0	1	1	0	2	0	50000	1	0	0	0	0	1	0	0	1	1	0	0	0	0	0	2	0	0	0	0	0	1	0	1
21	1	1	0	0	3	1	15000	0	0	0	0	0	1	1	2	1	1	1	0	2	1	0	9	1	1	2	2	1	1	1	9
22	1	1	1	1	2	1	30000	0	0	0	0	0	1	0	2	1	0	1	0	0	1	0	5	1	1	0	1	1	1	1	6
22	0	1	0	1	3	1	10000	0	0	0	0	1	1	0	1	3	1	1	0	0	0	0	6	2	1	1	1	1	0	0	6
23	0	1	1	1	3	0	3000	1	0	0	0	0	0	1	1	2	1	1	1	1	1	0	9	1	1	1	1	1	1	1	7
22	0	1	1	1	2	0	40000	1	0	0	0	0	1	1	1	0	0	1	0	0	0	0	3	2	0	2	0	0	0	0	4
19	0	1	0	1	3	1	0	0	0	0	0	0	0	1	2	3	2	2	2	3	1	0	16	0	1	1	1	0	2	2	7
20	0	1	0	0	3	1	10000	0	0	0	0	1	1	1	2	1	1	2	0	1	0	0	8	0	1	1	0	1	1	1	5
21	1	0	0	1	3	1	10000	0	0	0	1	1	1	2	0	2	2	1	2	1	0	0	10	1	1	1	1	1	1	1	7
28	1	0	0	0	3	0	0	1	0	1	0	1	0	0	0	1	1	1	0	0	0	0	3	0	0	0	0	0	0	0	0
19	0	1	0	0	2	1	20000	0	0	0	0	0	0	1	1	1	1	1	1	0	0	0	6	0	0	1	1	0	1	1	4
20	1	1	0	1	2	1	30000	0	0	0	0	1	1	1	1	2	1	2	1	1	1	2	12	1	2	2	1	2	1	2	11
20	0	1	0	1	3	1	30000	0	0	0	0	0	1	1	1	1	2	1	1	2	1	0	10	1	1	1	1	1	2	2	9
21	1	1	0	1	3	1	20000	0	0	0	0	1	0	1	1	1	2	2	3	1	2	1	14	1	1	2	1	1	1	2	9
22	1	1	0	1	2	1	0	0	0	0	0	1	0	2	2	0	1	0	1	1	0	1	8	0	0	1	1	0	1	0	3
19	1	1	0	0	2	1	20000	0	0	0	0	1	0	1	0	0	0	0	0	0	0	0	1	2	0	0	0	0	0	0	2
19	0	1	0	0	3	1	18000	0	0	0	0	0	0	1	0	0	0	0	1	0	0	0	2	0	0	0	0	0	0	0	0
28	1	0	0	1	2	1	40000	0	0	0	0	1	1	0	0	0	1	0	0	0	0	0	1	0	0	0	0	0	0	0	0
19	0	1	0	0	2	1	10000	0	0	0	0	1	1	1	1	2	1	1	1	1	1	0	9	1	2	2	1	1	2	2	11
18	1	1	0	1	3	1	18000	0	0	0	0	1	0	1	1	1	1	2	1	1	0	0	8	1	1	1	1	1	1	1	7
20	1	0	0	1	3	1	10000	0	0	0	0	1	0	2	2	1	1	1	1	1	0	0	9	1	1	1	1	0	1	0	5
19	1	1	0	1	3	1	30000	0	0	0	0	0	1	1	2	1	1	1	2	2	2	0	12	0	2	2	2	0	0	0	6
21	0	1	0	0	3	1	6000	0	0	0	0	1	0	1	0	0	0	0	0	0	0	0	1	1	1	2	2	3	2	0	11
18	1	1	0	0	3	1	30000	0	0	0	0	1	0	1	0	1	1	0	0	0	0	0	3	0	0	0	0	0	0	0	0
21	0	1	0	1	3	1	0	0	0	0	0	0	0	1	1	2	3	2	2	2	2	1	16	1	1	1	1	0	1	0	5
28	1	0	0	1	2	1	15000	1	0	0	0	0	0	1	1	3	1	1	1	1	1	0	10	1	1	1	1	1	1	1	7
20	0	0	0	0	2	1	21000	0	0	0	0	0	1	3	3	3	3	3	3	3	1	1	23	3	3	3	3	1	3	3	19
21	1	1	0	1	3	1	12000	0	0	0	0	1	0	3	2	3	1	0	2	2	0	0	13	2	0	2	2	0	0	0	6
21	0	1	0	0	3	1	40000	0	0	0	0	1	0	1	1	2	2	1	0	1	1	0	9	1	1	1	1	1	1	1	7
22	0	1	0	0	3	1	10000	0	0	0	0	0	1	3	0	1	1	1	0	0	0	0	6	0	0	0	0	0	0	0	0
23	1	1	0	0	2	0	0	0	0	0	0	0	0	0	0	0	0	0	0	0	0	0	0	0	1	1	0	0	1	1	4
23	1	1	0	1	3	1	5000	0	0	0	0	0	0	3	2	3	3	2	2	2	2	1	20	1	2	2	1	1	2	2	11
21	0	1	0	1	2	1	0	0	0	0	0	1	0	1	1	1	0	1	1	1	0	0	6	1	1	0	0	0	1	0	3
22	0	1	0	1	2	1	24000	0	0	0	0	1	1	1	1	1	1	0	0	1	1	0	6	1	1	1	1	1	1	1	7
22	1	1	0	1	2	1	15000	0	0	0	0	1	1	1	2	2	2	3	1	0	2	2	15	2	2	2	2	2	1	2	13
22	0	0	0	0	2	1	30000	0	0	0	0	1	0	1	1	1	0	0	1	1	0	0	5	1	1	1	1	1	1	1	7
22	1	1	0	0	2	1	0	0	0	0	0	1	1	1	1	1	0	0	0	1	0	0	4	1	0	1	0	0	1	1	4
24	1	1	0	1	3	0	10000	0	0	0	0	1	0	1	1	3	1	1	2	0	1	0	10	0	1	1	1	1	1	1	6
21	1	1	0	0	2	1	400000	0	0	0	0	1	1	3	0	2	0	0	0	0	0	0	5	0	0	0	0	0	0	0	0
22	0	1	0	1	3	1	15000	0	0	0	0	0	0	1	1	3	3	1	1	1	0	0	11	1	1	1	1	1	1	1	7
21	1	1	0	1	2	1	40000	1	0	0	0	1	0	1	1	1	1	1	1	1	1	1	9	1	1	1	1	1	1	1	7
1900-01-21	1	1	0	1	3	1	13000	0	0	0	0	0	1	1	0	0	0	0	0	0	0	0	1	0	0	0	0	0	0	0	0
23	1	1	0	1	3	1	0	0	0	0	0	1	0	3	0	0	0	0	0	0	0	0	3	0	0	0	3	0	0	0	3
22	0	1	0	0	2	1	46000	0	0	0	0	0	1	0	0	1	1	3	1	0	0	0	6	0	1	1	1	1	0	0	4
22	0	1	0	1	3	1	15000	0	0	0	0	0	0	1	1	3	1	1	1	1	0	0	9	1	1	1	1	1	1	1	7
23	1	1	0	1	3	1	0	0	0	0	0	0	0	1	1	1	1	0	0	0	1	0	5	1	1	0	0	0	0	0	2
21	1	1	0	1	3	1	10000	0	0	0	0	0	0	3	0	0	3	0	0	0	0	0	6	0	3	3	3	0	2	3	14
23	1	1	0	1	3	1	10000	0	0	0	0	0	0	1	0	1	0	1	0	1	0	0	4	0	0	0	1	0	1	3	5
23	0	1	0	1	3	1	10000	0	0	0	0	0	1	1	0	1	1	1	1	0	0	0	5	0	0	1	1	1	0	0	3
23	1	1	0	1	2	1	40000	1	0	0	0	0	1	0	0	3	1	1	1	0	0	0	6	1	1	1	0	1	1	1	6
20	0	1	0	1	2	1	20000	1	0	0	0	1	1	2	3	3	3	3	3	3	3	3	26	3	3	3	3	3	3	3	21
22	1	1	0	0	3	1	40000	0	0	0	0	1	0	3	0	2	0	0	0	3	0	0	8	0	0	0	0	0	0	0	0
22	1	1	0	1	2	1	0	0	0	0	0	1	0	3	0	0	2	0	0	0	0	0	5	0	0	0	0	0	0	0	0
24	1	1	1	1	3	0	0	1	0	0	0	1	0	1	0	1	1	1	1	1	1	1	8	0	0	0	0	1	1	1	3
22	1	1	1	1	2	0	40000	1	0	0	0	1	0	1	1	1	1	1	0	1	1	0	7	0	1	1	1	0	0	1	4
22	1	1	1	1	2	0	0	1	0	0	0	1	0	0	1	1	1	3	1	1	1	0	9	1	1	1	0	1	3	3	10
22	0	1	1	1	3	1	30000	0	0	0	0	1	1	1	1	0	0	0	0	0	0	0	2	0	0	0	0	0	0	0	0
23	0	1	1	0	2	1	17000	1	0	0	0	1	1	2	1	1	0	0	0	1	0	0	5	1	0	1	1	0	1	0	4
22	1	1	1	0	3	0	5000	1	0	0	0	1	0	1	1	1	1	1	1	1	1	1	9	1	1	1	1	1	1	1	7
25	1	1	1	0	3	0	25000	1	0	0	0	0	0	1	0	0	0	1	0	1	0	0	3	0	0	1	0	0	0	0	1
22	0	1	1	1	2	1	15000	0	0	0	0	0	0	0	3	3	3	3	0	0	0	0	12	1	0	1	0	3	2	1	8
21	0	1	1	1	2	0	70000	1	0	0	0	0	0	3	3	3	2	1	2	1	2	2	19	3	2	2	2	1	2	2	14
24	1	1	1	0	3	0	0	0	0	0	0	0	0	1	1	1	1	3	0	3	1	0	11	0	0	0	3	0	1	0	4
23	1	1	1	1	3	0	5000	0	0	0	0	1	0	1	1	1	1	1	0	1	1	0	7	0	0	0	1	1	0	1	3
23	0	1	1	1	2	0	10000	1	0	0	0	0	0	1	1	1	1	0	1	0	0	0	5	1	1	3	3	1	1	1	11
22	1	1	1	1	3	1	12000	0	0	0	0	1	1	1	3	3	3	3	2	2	2	1	20	2	2	2	2	3	3	3	17
22	0	1	1	1	3	1	30000	1	0	0	0	1	1	0	0	0	0	0	0	0	0	0	0	0	0	0	0	0	0	0	0
23	1	1	0	1	2	1	40000	1	0	0	0	0	1	0	0	3	1	1	1	0	0	0	6	1	1	1	0	1	1	1	6
23	1	1	1	1	2	1	30000	1	0	0	0	1	0	1	1	0	1	1	1	1	1	0	7	1	1	1	2	2	1	1	9
23	1	1	1	1	2	1	30000	0	0	0	0	1	1	1	1	1	0	3	0	0	1	0	7	2	2	3	3	3	2	2	17
23	1	1	1	0	3	1	20000	1	0	0	0	1	1	1	0	1	1	1	0	1	1	0	6	1	1	0	0	1	0	1	4
21	0	1	1	0	2	0	30000	1	0	0	0	1	0	1	1	0	1	1	0	0	0	0	4	0	0	1	0	0	1	1	3
24	0	1	1	0	3	0	10000	1	0	0	0	0	0	1	0	0	0	0	0	0	0	0	1	0	0	3	3	0	0	0	6
24	1	0	1	0	2	0	60000	1	0	0	0	1	1	0	0	1	0	2	0	0	0	0	3	2	0	0	0	0	0	0	2
24	1	1	1	1	2	0	30000	1	0	0	0	1	0	0	0	3	0	1	1	0	0	0	5	1	0	0	0	0	0	0	1
20	0	1	0	1	2	1	30000	1	0	0	0	1	0	1	1	3	3	3	1	2	1	0	15	2	3	3	3	1	3	3	18
21	0	1	0	0	2	1	20000	1	0	0	0	0	0	1	0	3	2	3	2	3	0	0	14	1	1	1	1	0	0	1	5
24	1	1	0	1	3	1	1000	0	0	0	0	1	1	0	1	1	1	0	1	1	1	0	6	1	2	1	1	0	1	1	7
20	0	1	0	1	2	1	40000	0	0	0	0	0	1	3	3	3	3	1	3	3	3	1	23	1	1	3	3	3	3	3	17
22	0	1	0	1	3	1	10000	0	0	0	0	1	0	0	2	1	3	3	2	1	3	0	15	1	1	1	1	1	1	3	9
24	1	1	1	0	3	0	15000	1	0	0	0	0	0	0	1	1	2	0	2	1	1	0	8	1	1	1	1	1	0	1	6
23	1	1	1	0	2	1	10000	0	0	0	0	1	1	1	0	1	3	3	0	3	0	0	11	0	0	0	0	0	1	1	2
23	1	1	1	0	3	1	1000	1	0	0	0	0	1	1	0	1	1	3	0	0	0	0	6	0	1	1	1	1	1	0	5
25	1	1	1	1	3	1	1500	0	0	0	0	1	0	3	1	1	1	3	1	3	1	1	15	1	1	1	0	1	3	1	8
24	1	0	1	1	2	0	30000	1	0	0	0	0	1	2	0	2	1	1	0	0	0	0	6	1	1	1	0	0	1	0	4
19	1	0	0	1	2	1	30000	0	0	0	0	1	0	0	3	1	3	0	1	2	1	1	12	2	1	1	1	0	1	0	6
21	1	1	1	1	2	0	40000	1	0	0	0	1	0	1	1	1	1	2	0	1	0	0	7	1	1	1	1	1	1	1	7
22	1	1	0	1	3	1	0	0	0	0	0	1	0	1	0	0	0	0	0	1	0	0	2	0	0	0	0	0	0	0	0
21	1	1	1	0	2	1	30000	1	0	0	0	0	1	0	0	0	1	1	0	1	1	0	4	1	0	1	1	1	0	0	4
22	1	1	1	1	2	1	20000	0	0	0	0	0	1	0	2	3	3	2	2	2	1	0	15	1	0	1	2	2	3	1	10
21	0	1	0	0	2	1	13000	0	0	0	0	1	0	1	3	3	2	1	0	1	0	0	11	3	3	3	3	3	3	3	21
21	1	1	0	1	3	1	30000	0	0	0	1	0	1	3	2	3	3	2	3	3	3	3	25	3	3	3	3	3	3	1	19
27	1	1	1	1	2	1	80000	0	0	0	0	1	1	3	2	3	3	1	1	1	1	0	15	1	1	1	1	0	0	3	7
20	1	1	0	0	3	1	10000	0	0	0	1	1	1	1	0	2	1	1	1	1	1	1	9	2	1	3	3	3	1	2	15
21	1	1	0	1	3	1	30000	1	0	0	0	0	1	3	3	3	3	3	3	3	3	3	27	3	3	3	3	3	3	3	21
23	1	1	0	0	3	1	3000	0	0	0	0	0	1	1	1	1	1	1	1	0	0	0	6	1	1	1	1	0	1	1	6
19	1	0	0	0	2	1	70000	0	0	0	0	1	0	0	0	0	0	0	0	0	1	0	1	1	0	1	0	0	0	0	2
22	1	1	0	1	3	0	10000	0	0	0	0	0	1	0	3	1	1	1	1	1	0	1	9	3	2	1	1	2	1	1	11
22	1	1	0	1	2	1	18000	0	0	0	0	0	0	1	1	3	3	1	1	3	0	1	14	3	3	3	3	3	1	1	17
23	1	1	1	1	3	1	0	0	0	0	0	0	0	3	2	3	3	2	0	0	1	1	15	1	1	1	1	1	1	1	7
20	1	1	0	0	3	1	0	0	0	0	0	1	0	2	0	1	1	0	1	0	0	1	6	0	0	1	0	1	0	1	3
18	1	1	0	1	2	1	20000	0	0	0	0	0	0	2	1	2	3	1	1	2	0	0	12	1	1	1	1	1	1	1	7
20	1	1	0	0	2	1	18000	0	0	1	0	0	0	3	0	0	1	0	0	0	0	0	4	1	0	0	1	1	0	1	4
23	1	1	1	1	3	0	5000	1	0	0	0	1	1	1	1	1	1	1	1	1	1	1	9	1	1	1	1	0	1	1	6
25	0	0	0	1	3	1	30000	0	0	0	0	1	1	1	1	1	1	0	0	0	0	0	4	0	0	1	0	0	0	0	1
23	1	1	0	1	3	1	20000	0	0	0	0	1	1	2	2	1	2	1	1	1	1	0	11	1	1	1	2	2	2	0	9
20	0	1	0	1	2	1	20000	1	0	0	0	1	1	3	3	3	3	3	3	3	3	3	27	3	3	3	3	3	3	3	21
22	1	1	1	1	2	1	20000	1	0	1	0	1	1	0	1	0	1	0	0	1	0	0	3	0	1	0	0	0	1	0	2
24	1	1	1	1	2	0	12000	0	0	0	0	1	1	1	1	1	1	1	0	1	1	1	8	2	1	2	0	0	1	2	8
20	1	1	0	1	3	1	8000	0	0	0	0	1	0	1	0	1	1	0	0	1	0	0	4	0	0	1	1	0	1	1	4
20	0	1	0	1	3	1	30000	0	0	0	0	0	0	1	1	1	1	1	1	1	1	0	8	1	1	1	1	1	2	1	8
22	1	1	1	0	2	1	40000	1	0	0	0	1	1	1	0	1	0	0	0	0	0	0	2	0	0	0	0	0	0	1	1
21	0	0	0	1	2	1	25000	0	0	0	0	1	1	3	0	2	2	3	1	2	2	0	15	0	0	1	1	0	0	1	3
21	1	1	0	1	3	1	40000	0	0	0	0	0	0	2	2	3	2	2	3	2	2	0	18	2	2	1	1	1	1	1	9
20	1	1	0	1	2	1	20000	1	0	0	0	1	1	3	3	2	3	3	1	1	1	1	18	2	2	1	1	1	3	1	11
21	0	1	0	0	3	1	5000	0	0	0	0	1	0	0	3	3	3	0	1	2	1	1	14	3	3	3	3	3	3	3	21
21	0	1	1	1	2	1	50000	0	0	0	0	1	1	3	0	0	1	1	2	0	0	1	8	1	3	3	0	0	1	2	10
19	1	1	0	0	2	1	30000	0	0	0	0	1	0	3	1	3	2	0	0	3	1	0	13	1	0	1	2	1	0	0	5
18	1	1	0	1	3	1	8000	0	0	0	0	1	1	0	0	0	0	1	0	0	0	0	1	0	0	0	1	0	2	1	4
20	0	1	0	1	3	1	20000	0	0	0	0	0	0	2	1	1	1	1	2	2	2	1	13	1	3	1	1	1	1	1	9
25	1	1	1	1	3	0	15000	1	0	0	0	0	0	1	1	1	1	1	1	1	1	0	8	1	1	1	1	0	0	0	4
20	1	1	0	0	3	1	5000	0	0	0	0	1	0	1	1	1	1	1	1	1	1	0	8	1	1	1	1	1	1	1	7
24	1	1	1	0	2	0	20000	1	0	1	0	1	0	1	0	1	0	1	0	0	0	0	3	0	0	0	0	0	0	0	0
23	1	0	0	1	3	1	0	0	0	0	0	1	1	1	0	1	1	1	1	1	1	0	7	0	0	1	0	0	1	0	2
22	0	0	0	1	2	1	10000	0	0	0	0	1	1	2	3	3	3	3	3	3	3	3	26	3	3	3	3	3	3	3	21
22	1	1	0	1	3	1	18000	0	0	0	0	0	0	3	1	3	2	3	3	3	1	1	20	3	3	3	2	3	3	3	20
21	0	0	0	0	2	1	37000	0	0	0	0	0	0	0	2	3	3	3	1	1	0	0	13	0	2	2	2	0	0	0	6
21	1	0	1	1	2	0	70000	0	0	0	0	1	0	1	3	1	1	1	1	1	2	3	14	3	3	3	2	1	0	3	15
21	1	0	1	1	2	0	90000	1	0	0	0	0	1	3	3	3	3	3	3	0	0	0	18	2	1	1	1	1	3	0	9
24	1	1	1	1	2	1	28000	0	0	1	1	0	0	1	1	1	1	1	1	1	0	0	7	0	0	0	1	1	1	0	3
23	1	1	1	1	2	1	0	0	0	0	0	1	1	3	2	2	2	2	1	2	1	1	16	1	1	1	2	1	2	1	9
23	0	1	0	1	3	1	0	0	0	0	0	1	0	3	1	1	1	1	3	1	1	1	13	3	3	3	3	3	1	3	19
24	1	1	1	1	3	0	10000	1	0	0	0	1	1	1	3	3	3	2	2	1	3	2	20	2	3	3	3	1	2	3	17
22	1	1	0	0	2	1	20000	0	0	0	0	1	1	0	0	3	1	0	0	0	0	0	4	0	0	0	0	0	0	0	0
23	1	1	0	1	3	1	0	0	0	0	0	1	1	1	3	3	3	1	3	2	1	1	18	3	1	3	3	3	3	3	19
22	1	1	0	0	3	1	0	0	0	0	0	1	0	1	1	1	2	1	1	2	1	0	10	1	1	1	1	1	1	1	7
20	1	1	0	0	3	1	40000	0	0	0	0	1	0	3	0	0	0	0	0	0	0	0	3	0	0	0	0	0	0	0	0
22	0	1	0	1	2	0	30000	0	0	0	0	0	1	1	1	3	1	1	1	1	0	0	9	0	0	0	0	0	0	0	0
21	1	0	0	1	3	1	1000	0	0	0	0	1	1	1	1	1	1	2	3	3	1	1	14	1	1	2	1	0	0	2	7
22	0	1	0	0	2	1	30000	0	0	0	0	0	0	0	0	0	0	0	0	0	0	0	0	0	0	0	0	0	0	0	0
21	0	1	0	1	3	1	0	0	0	0	0	1	0	1	1	2	1	1	1	1	2	0	10	1	1	1	1	1	1	1	7
23	1	1	0	1	3	1	0	0	0	0	0	1	0	3	3	3	3	3	3	3	3	3	27	3	3	3	3	3	3	3	21
20	1	1	0	0	3	1	20000	0	0	0	0	0	1	3	1	3	1	1	1	0	0	0	10	1	1	1	0	0	0	0	3
25	1	1	0	1	2	1	25000	0	0	0	0	1	0	3	1	1	1	2	0	1	0	1	10	0	0	3	0	0	0	3	6
23	1	1	0	1	2	1	22000	0	0	0	0	0	0	1	1	1	1	1	1	1	0	0	7	0	1	0	1	0	1	0	3
21	1	1	0	0	2	1	40000	0	0	0	0	0	1	0	0	0	0	0	0	0	0	0	0	0	0	0	0	0	0	0	0
19	0	1	0	1	2	1	50000	0	0	0	0	0	1	1	3	3	3	3	3	3	3	1	23	3	3	3	3	1	3	3	19
21	1	1	0	0	3	1	5000	0	0	0	0	1	0	1	1	0	1	0	1	0	0	0	4	1	1	1	0	1	3	1	8
22	0	0	0	1	3	1	12000	0	0	0	1	1	1	0	3	3	1	0	1	0	0	2	10	2	3	3	3	0	0	1	12
24	1	0	1	1	2	1	20000	1	0	0	0	1	0	1	0	1	1	1	0	0	1	0	5	0	1	0	0	0	1	0	2
21	0	0	1	1	3	0	20000	1	0	0	0	0	1	0	3	3	3	1	3	1	1	1	16	3	3	3	3	1	1	3	17
24	1	1	1	1	2	1	10000	1	0	0	0	1	1	0	3	2	3	1	2	1	1	0	13	1	0	0	1	3	2	1	8
21	0	0	0	1	2	1	100000	0	0	0	0	1	1	2	1	3	3	3	2	2	1	0	17	2	2	1	2	0	0	2	9
20	1	1	0	1	2	1	50000	0	0	0	0	1	1	1	1	1	3	0	0	2	0	0	8	2	1	1	1	1	3	3	12
22	1	1	0	1	2	1	16000	0	0	0	0	1	0	2	1	2	2	0	2	2	2	0	13	2	2	3	3	3	2	2	17
20	0	1	0	0	2	1	10000	0	0	0	0	0	1	1	1	1	1	1	1	2	1	0	9	1	1	1	1	0	2	1	7
19	1	0	0	1	2	1	30000	0	0	0	0	1	0	3	2	0	3	0	3	0	0	1	12	0	0	1	1	0	1	0	3
22	1	1	0	1	3	1	0	1	0	0	0	1	1	0	3	2	1	0	1	1	2	0	10	0	1	1	1	0	1	1	5
20	1	0	0	1	2	1	10000	0	0	0	0	0	0	3	1	3	3	3	3	3	1	0	20	1	1	3	3	2	3	1	14
19	1	0	0	0	2	1	80000	0	0	0	1	0	1	0	0	0	0	1	0	0	0	0	1	0	0	1	1	0	0	0	2
25	1	0	1	0	2	0	5000	1	0	0	0	0	1	3	1	1	0	1	0	1	0	0	7	0	0	0	0	1	0	0	1
23	1	0	0	1	3	1	24000	0	0	0	0	1	0	1	1	1	1	1	1	1	1	0	8	1	1	1	1	0	0	0	4
21	1	1	1	1	3	0	35000	1	0	0	0	1	0	2	3	3	3	1	3	3	2	2	22	3	2	2	2	2	2	2	15
20	0	1	0	1	2	1	10000	0	0	0	0	0	1	3	1	2	3	3	3	0	1	3	19	3	1	0	2	1	1	3	11
23	1	1	0	1	3	1	5000	0	0	0	0	0	0	2	1	0	2	0	0	2	0	0	7	3	3	3	2	2	2	3	18
20	1	1	0	1	3	1	10000	0	0	0	0	0	1	0	3	2	2	2	1	1	1	0	12	1	1	3	2	2	1	2	12
20	1	1	0	1	2	1	40000	0	0	0	0	1	1	3	3	3	3	3	3	3	3	3	27	3	3	3	3	3	3	3	21
23	1	1	1	1	3	0	10000	1	0	0	0	1	1	2	1	1	1	1	1	1	1	1	10	1	1	1	1	1	1	1	7
18	1	1	0	0	3	0	15000	0	0	0	0	1	0	1	1	1	1	1	0	0	0	0	5	0	0	1	0	0	0	0	1
23	1	1	1	0	3	0	3000	1	0	0	0	0	0	0	1	1	1	0	1	3	1	1	9	1	1	3	0	1	1	3	10
21	0	0	0	0	2	1	35000	1	0	0	0	0	0	0	0	0	1	1	1	1	1	0	5	1	0	1	0	0	1	0	3
25	1	1	0	1	2	1	25000	0	0	0	0	1	0	3	1	1	1	1	0	1	0	0	8	0	0	1	1	0	0	3	5
24	1	1	1	1	2	0	10000	1	0	0	0	1	0	3	1	1	1	2	3	2	2	3	18	2	2	3	2	2	2	3	16
22	1	1	1	1	2	1	15000	0	0	0	0	0	0	1	1	1	1	3	1	1	1	0	10	0	1	1	1	1	1	1	6
24	1	1	1	0	2	0	65000	1	0	0	0	1	0	0	0	1	0	1	0	0	0	0	2	1	0	0	0	0	0	0	1
23	1	1	0	1	2	1	30000	0	0	0	0	0	1	3	1	3	1	2	1	1	0	0	12	0	0	1	2	0	1	0	4
22	1	1	0	1	2	1	16000	0	0	0	0	1	1	1	2	1	1	3	1	2	0	1	12	3	3	3	3	2	1	1	16
21	1	1	0	1	3	1	30000	0	0	0	0	0	1	1	1	0	1	0	0	0	0	0	3	1	0	0	1	0	0	0	2
23	1	1	0	1	2	1	30000	0	0	0	0	0	1	3	2	1	1	0	3	2	1	3	16	3	3	3	3	2	1	3	18
21	0	1	1	0	2	1	50000	1	0	0	0	1	1	1	1	1	1	1	1	1	1	1	9	1	1	1	1	1	2	1	8
20	1	1	0	0	3	1	10000	0	0	0	0	1	1	1	0	0	0	0	0	1	0	0	2	0	1	1	1	0	1	0	4
20	1	1	0	0	3	1	10000	0	0	0	0	1	1	1	0	0	0	0	0	1	0	0	2	0	1	1	1	0	1	0	4
20	1	0	0	0	2	1	0	0	0	0	0	0	0	0	0	0	0	0	0	0	0	0	0	0	0	0	0	0	1	0	1
18	1	1	0	1	3	0	10000	0	0	0	0	0	1	1	1	0	1	2	0	0	1	0	6	0	0	1	1	1	1	0	4
23	1	1	1	1	3	1	25000	0	0	0	0	1	0	1	3	3	3	0	1	1	0	0	12	0	1	1	0	0	1	0	3
20	1	1	0	0	3	1	15000	0	0	0	0	0	1	0	0	0	0	0	0	0	0	1	1	0	0	0	0	0	0	0	0
23	1	1	0	1	3	1	6000	0	0	0	0	0	0	0	0	0	0	0	0	0	0	0	0	0	0	2	0	0	0	0	2
21	1	1	0	1	3	1	6000	0	0	0	0	0	0	0	1	1	1	0	0	0	0	0	3	0	0	0	0	0	0	0	0
20	0	1	0	0	3	1	5000	0	0	0	0	0	0	1	1	1	2	0	0	0	0	0	5	0	1	1	1	0	1	0	4
23	1	1	0	1	3	0	0	0	0	0	0	0	0	2	3	3	3	0	3	0	3	3	20	3	1	1	1	1	1	1	9
23	1	1	1	0	2	0	50000	1	0	0	0	0	1	1	0	2	3	1	1	0	0	0	8	2	2	2	2	0	1	2	11
19	1	1	0	1	3	0	0	0	0	0	0	0	0	1	0	1	1	0	0	1	0	0	4	1	1	1	1	1	0	1	6
22	0	1	0	1	3	1	3000	0	0	0	0	1	1	2	1	1	1	1	3	1	1	1	12	1	3	1	1	2	3	1	12
21	1	1	0	0	2	1	30000	0	0	0	0	0	0	0	0	0	0	0	0	0	0	0	0	0	0	0	0	0	0	0	0
20	0	1	0	1	3	1	15000	0	0	0	0	0	1	1	1	1	2	1	1	0	0	1	8	2	3	3	2	1	1	0	12
20	0	1	1	0	2	0	40000	1	0	0	0	0	1	0	1	1	1	1	1	1	1	1	8	1	1	1	1	1	1	1	7
19	0	1	0	1	2	1	30000	0	0	0	0	0	0	0	1	3	3	1	1	1	0	0	10	0	0	0	1	0	1	0	2
19	1	1	0	1	3	1	10000	0	0	0	0	1	1	3	1	3	3	0	0	3	2	0	15	1	1	0	3	3	1	3	12
19	1	1	0	1	3	0	10000	0	0	0	0	0	1	1	1	1	2	0	1	2	0	0	8	1	1	2	1	1	0	1	7
22	0	1	0	1	3	1	25000	0	0	0	0	1	1	1	1	1	1	1	1	1	1	1	9	1	1	1	1	1	1	1	7
21	1	1	0	0	3	1	20000	0	0	0	0	1	0	1	1	3	3	3	2	3	1	1	18	1	1	2	1	1	1	3	10
18	1	1	0	0	3	1	30000	0	0	0	0	1	1	1	0	0	0	0	0	1	0	0	2	0	0	0	0	0	2	0	2
19	0	1	0	1	3	1	25000	0	0	0	0	0	1	0	0	0	0	0	1	0	1	0	2	0	1	0	1	0	1	1	4
21	1	1	1	1	3	1	30000	1	0	0	0	0	1	3	1	1	1	2	1	1	0	0	10	0	0	0	1	0	1	1	3
23	1	1	1	1	2	1	15000	0	0	0	0	1	1	1	2	1	1	1	1	1	1	1	10	1	1	1	1	1	1	1	7
24	0	1	1	1	2	0	30000	1	0	0	0	0	0	3	0	1	1	0	0	0	0	0	5	0	0	0	0	0	0	0	0
30	1	0	0	1	2	1	15000	0	0	0	0	0	0	3	3	2	2	0	1	3	3	0	17	2	3	3	3	3	3	3	20
21	1	1	1	1	2	1	40000	0	0	0	0	1	1	1	1	2	1	2	1	1	1	0	10	2	2	3	1	0	1	0	9
21	1	1	0	1	3	1	10000	0	0	0	0	1	1	1	0	0	1	0	0	1	0	0	3	0	0	0	0	0	0	0	0
23	1	1	0	1	2	1	20000	1	0	0	0	0	0	1	1	3	1	1	1	1	1	0	10	1	1	1	1	1	3	1	9
21	1	0	1	0	2	1	25000	1	0	1	1	1	0	1	1	0	1	0	0	0	0	0	3	0	0	0	0	0	0	0	0
21	1	0	0	1	2	1	30000	0	0	0	0	0	1	3	1	0	1	3	3	3	0	0	14	2	2	2	3	1	1	0	11
26	0	0	0	1	2	1	15000	0	0	0	0	0	1	3	3	1	3	0	3	3	1	2	19	3	3	3	3	3	3	3	21
23	1	1	0	1	3	1	20000	0	0	0	0	1	1	1	1	1	1	1	3	1	1	1	11	1	1	1	1	1	3	1	9
23	1	1	0	1	3	1	0	0	0	0	0	1	1	0	1	0	2	0	0	2	0	2	7	1	2	3	0	0	3	1	10
20	1	1	0	1	2	1	15000	0	0	0	0	0	1	1	0	1	1	1	1	1	0	0	6	1	1	1	1	1	1	1	7
23	0	1	0	0	2	1	30000	0	0	0	0	0	1	0	1	1	1	0	1	1	1	0	6	1	1	0	1	2	1	1	7
18	0	1	0	1	2	1	0t sure	0	0	0	0	0	1	3	2	3	3	3	3	2	1	2	22	1	1	1	1	2	1	1	8
19	1	1	0	0	3	0	15000	0	0	0	0	0	1	2	0	0	0	0	0	0	0	0	2	0	0	0	0	0	0	0	0
22	0	1	1	1	2	1	12000	0	0	0	0	0	1	2	0	2	2	2	2	3	1	0	14	2	2	1	3	2	2	3	15
20	1	1	0	1	3	1	9000	0	0	0	0	1	1	3	1	1	3	1	2	3	2	1	17	1	2	3	1	1	1	1	10
21	1	1	0	1	3	0	20000	0	0	0	0	0	1	0	2	3	3	1	0	3	0	0	12	0	3	2	2	3	1	0	11
29	1	0	0	0	2	0	0	1	0	0	0	1	0	1	0	1	1	1	0	1	0	0	5	0	0	0	0	0	0	0	0
25	1	0	1	1	3	1	15000	1	0	0	0	0	0	2	3	2	3	2	0	3	0	0	15	2	3	3	2	2	1	1	14
18	1	1	0	1	2	0	0	0	0	0	0	0	0	0	1	0	3	1	1	3	1	0	10	0	1	1	1	1	1	1	6
20	0	1	0	1	3	1	10000	0	0	0	0	1	1	1	1	1	0	0	1	1	1	1	7	1	1	1	0	0	1	0	4
22	1	0	0	1	2	1	0	0	0	0	0	1	0	0	0	1	1	1	1	0	0	0	4	1	0	0	1	0	1	1	4
25	1	1	1	0	2	0	20000	1	0	1	0	1	1	1	1	1	1	0	0	0	0	0	4	1	0	0	0	0	1	0	2
23	1	1	1	1	2	1	0	0	0	0	0	0	0	2	3	3	3	2	1	1	1	1	17	1	1	1	1	1	1	1	7
18	1	1	0	0	2	1	15000	0	0	0	0	1	0	1	0	0	0	1	0	0	0	0	2	0	0	1	0	0	0	1	2
18	0	0	0	0	2	1	0	0	0	0	0	0	0	1	0	0	2	0	0	0	0	0	3	0	0	2	0	0	0	1	3
22	1	1	1	1	2	1	15000	1	0	0	0	1	1	1	1	1	1	1	0	3	0	0	8	1	1	1	1	1	1	1	7
18	1	1	0	0	2	1	0	0	0	0	0	1	0	3	0	0	0	2	0	3	3	0	11	3	0	2	0	0	0	0	5
29	1	0	0	1	3	0	15000	0	0	0	0	0	1	1	1	0	2	1	3	3	0	0	11	2	0	1	1	1	1	0	6
22	1	1	0	1	2	1	17000	0	0	0	0	0	0	1	1	3	2	1	1	0	1	0	10	1	1	2	1	1	1	1	8
21	1	1	1	0	2	0	40000	1	0	0	0	1	1	1	1	3	1	3	0	0	0	0	9	0	0	0	0	0	0	0	0
22	0	1	0	1	3	1	10000	0	0	0	0	1	1	3	2	3	3	3	2	2	2	0	20	0	2	3	1	2	1	2	11
22	1	1	0	1	3	1	5000	0	0	0	0	0	1	2	1	1	1	1	0	2	0	0	8	1	1	1	1	1	1	1	7
22	1	1	0	0	2	1	20000	0	0	0	0	1	0	0	0	0	0	0	0	0	0	0	0	0	0	0	0	0	0	0	0
19	1	1	0	1	2	0	0	0	0	0	0	1	1	1	1	3	1	1	2	1	1	0	11	3	3	3	3	3	2	2	19
20	1	1	0	1	2	1	30000	0	0	0	0	1	1	0	2	1	1	2	1	2	1	0	10	1	1	1	2	1	1	1	8
21	0	1	1	1	2	1	0	0	0	0	0	0	1	1	2	2	2	0	1	2	1	0	11	1	2	2	3	1	2	3	14
21	0	1	1	1	3	0	20000	1	0	0	0	0	1	1	3	3	3	1	3	1	1	1	17	3	3	3	3	1	1	3	17
21	1	1	0	1	2	1	50000	0	1	0	0	0	1	2	1	3	2	2	3	1	1	0	15	1	1	1	1	1	1	2	8
22	0	1	0	0	2	1	30000	0	0	1	1	1	1	0	2	2	2	2	0	0	2	0	10	0	0	0	0	0	0	0	0
27	1	1	1	0	2	0	12000	1	0	0	0	1	1	1	1	1	1	1	1	1	0	0	7	1	1	1	1	0	0	1	5
19	0	0	0	1	2	1	19000	0	0	0	0	0	1	1	1	1	1	1	1	1	0	0	7	1	1	1	1	1	1	1	7
23	1	1	0	1	3	1	20000	0	0	0	0	1	0	1	1	1	1	1	1	1	1	0	8	1	1	1	1	1	1	0	6
20	1	1	0	0	3	1	25000	0	0	0	0	0	0	2	2	1	1	2	1	2	0	0	11	1	0	2	1	1	3	1	9
22	1	0	0	1	2	0	10000	0	0	0	0	0	1	3	3	1	2	0	2	2	1	0	14	1	1	2	2	0	2	1	9
22	1	0	1	1	3	1	10000	0	1	0	0	1	0	3	1	1	1	0	1	1	0	0	8	1	1	0	1	1	1	1	6
20	0	0	0	1	2	1	12000	0	0	0	0	0	0	3	3	3	3	3	3	3	3	3	27	3	3	3	3	3	3	3	21

## Sheet: Code
Variables	Response	Code
sex	male	1
	female	0
Govt. Scholarship	yes	1
	no	0
Final year	yes	1
	no	0
Academically lagging	yes	1
	no	0
Place of residence	urban	2
	rural	3
Living with family members during national lockdown	yes	1
	no	0
Residing in Phuentsholing district during national lock-down?	yes	1
	no	0
Have you ever experienced staying at centralized quarantine in Bhutan?	yes	1
	no	0
Ever been tested as COVID-19 positive?	yes	1
	no	0
Any of your family members or friends tested as COVID-19 positive?	yes	1
	no	0
Doing any sort of physical exercise at home during quarantine?	yes	1
	no	0
Are any of your family member a front line worker (medical staff, police, de-suung, media and essential material delivery services) for COVID-19?	yes	1
	no	0
